# Supplementary material for: Anthropogenic impact assessment on the water quality of Umhlathuze River in KwaZulu Natal Province, South Africa
Source: Environ Geochem Health. 2025 Oct 21;47(11):509. doi: 10.1007/s10653-025-02830-0 (PMC12540590; doi:10.1007/s10653-025-02830-0)
Supplement: Supplementary file 1 — Supplementary file1 (XLSX 84 KB) [file 10653_2025_2830_MOESM1_ESM.xlsx]

## Sheet: Raw Data
Site	Date	Al (µg/L)	B (µg/L)	Ba (µg/L)	Cd (µg/L)	Cr (µg/L)	Cu (µg/L)	Ni (µg/L)	Sr (µg/L)	Fe (ug/L)	Mn (µg/L)	Pb (µg/L)	As (µg/L)	Sb (µg/L)	Se (µg/L)	Zn (µg/L)	U (µg/L)	Co (µg/L)	Hg (µg/L)	Fe (µg/L)	Mn (µg/L)	Mg (mg/L)	Ca (mg/L)	K (mg/L)	Na (mg/L)
NKA	2023-12-07	1722.25	18.3473	47.425	0.0258362	6.27497	3.08592	7.49362	44.6529	2155.11	146.922	2.98878	0.448322	nd	3.51875	5.5594	0.155145	1.63803	nd	421	nd	4.68	5.51	0.97	16.4
NKA	2024-01-12	1811.42	16.6777	41.3487	0.0258362	5.00716	2.51237	6.23948	39.7283	1979.68	83.9219	2.09055	0.406725	nd	3.89309	13.3547	0.132797	1.07429	nd	440	nd	4.28	5.15	0.8	12.8
NKA	2024-02-13	3.18775	43.4853	40.124	0.00133636	0.212187	0.660742	0.388955	85.2338	17.3761	0.994561	0.0810038	0.365128	nd	0.0998225	25.9958	0.0609233	0.031045	nd	222	nd	4.86	5.77	0.82	13.9
NKA	2024-03-19	38.4645	28.3764	39.278	0.0244999	5.51944	3.63204	8.12026	37.1027	37.1959	37.8259	7.35574	0.342051	0.0925404	0.479789	29.041	0.160276	0.094942	nd	227	nd	5.77	7.01	0.89	12.8
NKA	2024-04-15	545.939	8.43043	34.0499	0.0106908	3.39342	2.03377	3.37854	43.1904	990.425	61.6723	5.58156	0.309666	nd	0.524069	3.35115	0.0983688	0.634839	nd	361	nd	5.54	6.33	0.98	12
NKA	2024-05-21	184.454	8.43961	31.2939	0.0204908	1.05672	3.99346	1.90874	48.0862	516.193	40.0667	0.771593	0.374372	nd	1.72194	5.59471	0.119629	0.305877	nd	146	nd	6.78	8.07	0.87	15
NKA	2024-06-10	24.6712	12.1167	22.1333	0.0481921	0.354219	1.92666	0.450507	41.4516	116.499	5.55637	0.854756	0.314902	0.105897	0	2.31466	0.12338	0.0676445	nd	251	13.5	6.42	7.21	0.85	11
NKA	2024-07-15	26.7619	11.4084	19.4793	0.0154199	0.299595	2.12919	0.285028	38.6837	48.0006	4.5166	0.884837	0.278623	0.315042	5.26491	2.15098	0.142989	0.0366809	nd	508	22.5	7.95	9.19	1.03	17.8
NKA	2024-08-13	96.688	14.5307	27.7742	0.0371338	0.429261	2.96043	0.663361	49.4362	150.216	9.90726	1.26721	0.464373	0.023765	0.60685	5.46791	0.177984	0.0711419	nd	88	nd	7.74	9.03	0.98	15.3
NKA	2024-09-16	168.823	14.6084	45.509	0.0103771	0.811152	1.59185	1.74389	66.3511	491.787	1.74389	0.665142	0.511621	0.345288	9.35785	1.49465	0.257674	0.454084	nd	101	nd	8.28	9.53	1.06	16.3
NKA	2024-10-14	365.953	16.9657	52.808	0.0804751	1.79202	4.49615	2.59955	88.2182	735.12	126.517	2.41851	0.567921	0.0575688	1.61254	11.3435	0.201023	0.773378	nd	102	nd	9.11	10.6	1.45	18
NKA	2024-11-14	2463.22	34.6655	259.489	nd	1.0063	5.02034	21.7392	99.4298	2072.77	712.869	2.18261	1.24757	0.514054	5.83572	7.96535	0.753783	2.46156	nd	958	19.4	5.04	10.1	2.55	12
GDU	2023-12-07	4.51163	80.7475	44.2677	0.0102454	0.179543	0.316879	1.02573	104.396	5.97952	0.366116	0.106193	0.702526	0.220842	nd	0.144075	0.0217404	0.0396905	nd	532	<10	3.4	4.73	0.84	12.9
GDU	2024-01-12	1631	80.7475	44.2677	0.0102454	0.179543	0.316879	1.02573	104.396	5.97952	0.366116	0.106193	0.702526	0.220842	nd	0.144075	0.0217404	0.0396905	nd	6032	24.5	2.08	3.34	1.38	12.5
GDU	2024-02-13	1040.5	19.4941	42.4933	0.0302907	2.8131	2.13097	4.06226	44.2231	1225.21	54.4436	1.62257	0.434456	0.0428248	0.898397	3.61357	0.0980789	0.759829	nd	854	0	4.55	5.5	1.42	15
GDU	2024-03-19	69.1086	48.7258	66.6085	0.000873863	3.56417	69.9232	1.92347	70.6017	72.0423	74.1373	58.9728	0.418063	0.119474	0.879613	59.4665	0.10854	0.785126	nd	246	nd	4.48	6.01	1.27	13.3
GDU	2024-04-15	313.913	9.47623	28.85	0.0155908	1.3282	2.92065	2.09216	44.5801	560.629	29.7026	6.03562	0.332775	0.187254	2.84495	3.12308	0.0666244	0.3833	nd	170	nd	4.67	5.95	1.28	12.7
GDU	2024-05-21	207.248	8.25613	26.9505	0.00489997	1.1568	1.09756	1.45526	41.6126	407.091	23.6572	2.94968	0.2958	nd	2.09628	1.40453	0.0572995	0.336139	nd	125	nd	4.52	6.01	1.02	12.8
GDU	2024-06-10	29.0912	9.05424	17.233	0.0155908	0.464476	3.3324	0.504346	29.4103	105.395	1.35989	0.40435	0.268069	0.0999247	0.998223	1.50281	0.050777	0.0462401	nd	254	nd	4.32	5.85	1.29	10.8
GDU	2024-07-15	9.96725	14.6494	16.3502	nd	0.259057	1.17063	0.178667	32.1764	17.3295	0.486503	0.272431	0.20565	0.129794	6.60983	1.47627	0.0421093	0.00364141	nd	175	nd	5.01	6.96	1.39	13.2
GDU	2024-08-13	42.347	15.3499	18.6455	nd	0.325635	1.15165	0.312322	35.238	85.5122	4.54557	0.44423	0.23882	0.0182808	2.05018	1.67717	0.0421341	0.0349046	nd	133	nd	4.94	6.77	1.33	13.5
GDU	2024-09-16	110.031	15.5711	30.1264	0.0265913	0.736374	1.13047	1.02226	50.3555	279.103	1.02226	0.376532	0.407914	0.269121	9.75776	0.653333	0.0828396	0.248052	nd	94	nd	5.02	6.75	1.4	13.9
GDU	2024-10-14	102.399	32.1216	27.635	0.103839	0.5235	1.96643	0.710486	44.7172	139.889	12.6197	2.04915	0.281518	0.0374084	nd	7.23156	0.0324207	0.117132	nd	62	nd	5.91	7.88	1.72	16.4
GDU	2024-11-14	1985.21	38.9834	139.837	nd	2.46727	30.2559	38.7711	73.8507	3893.79	633.21	4.78379	1.87205	2.08705	7.63838	56.7301	0.687017	6.65364	nd	1430	14.7	5.07	7.08	2.39	16.1
GDS	2023-12-07	992.16	20.3656	41.767	0.0222726	1.79132	1.73509	3.00471	46.8269	823.359	31.4478	1.58848	0.365128	nd	1.19787	2.6555	0.0694509	0.560292	nd	505	nd	3.96	5.17	1.52	15.4
GDS	2024-01-12	1190.81	21.5766	46.5684	0.0271726	2.07523	1.98285	3.4539	46.554	880.256	32.1094	1.60309	0.36975	nd	1.69698	3.60403	0.0687745	0.714496	nd	596	nd	3.78	5.71	1.58	14.3
GDS	2024-02-12	282.713	19.2464	28.9592	0.0155908	0.623801	0.427574	0.91159	40.8648	183.114	0.761205	0.634658	0.392859	0.362754	0	0.594435	0.00582152	0.0599944	nd	1002	nd	3.94	5.08	1.84	16.1
GDS	2024-03-21	302.862	22.0995	37.4133	0.0200453	0.85268	2.09045	1.71294	46.1072	457.73	15.2935	0.703568	0.513028	nd	1.17292	3.53532	0.0400995	0.142914	nd	601	nd	4.42	5.52	1.63	15.6
GDS	2024-04-15	252.194	15.164	37.8512	0.0169272	0.79271	6.98688	1.565	46.426	396.014	8.97038	3.95104	0.568491	nd	1.72194	5.24447	0.0354855	0.105973	nd	540	nd	4.46	5.43	2.08	14.7
GDS	2024-05-21	152.74	14.7236	38.2824	0.0124727	0.690867	1.48379	1.25109	47.0871	298.165	11.5046	5.93527	0.513028	nd	2.44565	1.478	0.0300019	0.115274	nd	383	nd	4.76	6.59	1.78	17.2
GDS	2024-06-10	33.6728	15.1548	27.8518	0.00846358	0.244122	1.46723	0.643658	36.5128	138.406	1.24401	4.3498	0.462188	nd	2.29592	0.855876	0.0215954	0.030783	nd	426	nd	4.23	5.51	1.54	11
GDS	2024-07-15	311.937	17.5047	28.2322	nd	0.53611	2.88481	1.01443	42.2519	314.833	3.0747	0.549182	0.477641	0.15234	3.67393	2.1045	0.0248136	0.0464507	nd	483	16.2	4.75	6.5	1.91	14.5
GDS	2024-08-13	273.196	18.2704	30.8797	0.00566446	0.490471	2.22266	1.12265	43.8557	335.31	4.42125	0.707498	0.484274	0.0432645	2.62423	3.40882	0.030099	0.0513356	nd	372	nd	4.48	6.27	1.82	14
GDS	2024-09-16	73.3693	18.4455	38.0056	0.0226999	0.676227	1.09892	1.26588	53.5503	294.673	1.26588	0.112695	0.387173	0.19397	8.39807	1.0126	0.0398782	0.0673739	nd	372	nd	4.49	5.97	1.69	14.6
GDS	2024-10-14	184.843	22.4161	41.4121	nd	0.728458	1.81137	1.11077	51.3386	303.556	25.6923	1.24312	0.534862	0.101776	1.48265	2.98122	0.02595	0.258408	nd	186	nd	5.38	7.06	1.9	15.2
GDS	2024-11-14	50.6571	24.1162	43.9942	nd	nd	2.96137	27.7865	49.3774	175.908	13.6442	0	0.338438	0.164872	0.936472	2.7529	0.120967	nd	nd	58	nd	4.89	6.5	1.86	16.5
RB	2023-12-07	737.636	23.494	38.8926	0.00935449	1.61281	1.5087	2.6926	53.7647	799.274	37.1335	0.773841	0.378994	0.206567	nd	1.76617	0.0884636	0.288585	nd	775	nd	4.41	6.04	1.6	16.7
RB	2024-01-12	738.927	21.916	41.2179	0.0120272	2.15544	1.69184	3.04711	50.0597	871.441	41.3823	1.32253	0.411347	nd	nd	2.74711	0.0704656	0.486272	nd	455	nd	4.1	5.84	1.54	14.9
RB	2024-02-12	1318.29	19.6592	53.9611	0.0351907	3.18223	4.24535	5.1431	47.0008	1255.62	66.6789	7.08123	0.522272	0.05626	0.648846	7.07112	0.106245	1.20139	nd	994	nd	3.71	4.94	1.82	14.9
RB	2024-03-19	2.45621	3.63296	0.601107	0.491792	0.709685	0.554077	0.690884	0.705322	1.21902	0.679938	0.568984	0.628576	0.366954	2.84499	0.342543	0.624377	0.633814	nd	920	12.6	4.97	6.52	1.72	16
RB	2024-04-15	679.823	15.4575	44.0307	0.0195999	1.70508	2.04377	3.09517	57.0694	938.477	69.4264	1.04893	0.434456	nd	0.274511	3.19656	0.0789934	0.41448	nd	852	10.7	5.28	6.84	1.93	15
RB	2024-05-21	423.444	16.4758	41.4893	0.018709	1.19832	2.49759	2.33539	56.6712	717.172	58.3691	13.7229	0.397481	nd	4.29238	3.1393	0.0715285	0.288454	nd	869	14.9	5.58	7.69	1.85	16.8
RB	2024-06-10	39.4216	18.6868	31.6607	0.0182635	0.244477	1.90127	0.726114	50.4019	163.798	1.45323	7.86596	0.374372	nd	0.723714	2.35492	0.0405584	0.0348438	nd	535	20.5	5.05	6.61	1.67	13.8
RB	2024-07-15	79.1587	20.7102	26.1054	0.00440569	0.236775	1.61758	0.494803	44.5585	83.9587	2.10046	0.501741	0.31511	0.0786075	3.82156	2.23212	0.04201	0.0219374	nd	482	32.2	6.02	7.83	2.18	21.8
RB	2024-08-13	229.176	22.3427	29.5627	nd	0.42953	1.1606	1.0091	46.9234	287.769	14.6006	1.19301	0.487592	0.0426552	4.60884	1.56069	0.04201	0.0879285	nd	305	26.7	5.87	7.69	2.29	17.8
RB	2024-09-16	120.307	22.8128	40.7068	0.00778281	0.470863	1.96372	1.40816	60.6197	419.282	1.40816	0.457551	0.525449	0.236623	7.99816	1.15054	0.0561265	0.154679	nd	451	11.1	5.37	6.9	1.69	18.2
RB	2024-10-14	169.507	32.8188	46.027	0.047255	0.795019	3.4125	1.20857	62.1908	425.414	36.2891	4.50133	0.410777	0.228392	0.711596	6.56622	0.0571466	0.114868	nd	363	13.1	6.07	7.28	1.82	16.8
RB	2024-11-14	172.434	56.1116	65.6555	nd	nd	4.62202	28.0636	99.9732	438.402	58.923	0	0.980756	0.156476	0.792665	0	0.331332	nd	nd	415	nd	10.5	11.6	2.65	48.3
MF	2023-12-07	304.64	33.1363	48.4999	0.0160363	0.823937	1.43848	2.35575	45.8117	820.657	35.2652	0.722911	0.952109	nd	3.01964	1.80815	0.0913627	0.281773	nd	357	11.9	5.22	6.02	1.53	31.3
MF	2024-01-10	1173.44	31.3472	63.0356	0.0191544	2.62073	3.43799	6.34764	44.033	2297.79	54.8623	2.18622	1.05379	nd	3.39397	3.3187	0.159857	0.822194	nd	2652	15	5.95	6.34	1.92	29.8
MF	2024-02-13	326.167	31.9986	52.2531	0.0971088	1.15076	2.43488	2.80111	53.7548	952.756	36.4605	2.3597	1.01682	0.109161	0.973269	3.24141	0.157416	0.364436	nd	656	19.1	6.38	7.06	1.78	30.2
MF	2024-03-19	nd	nd	1.92536	2.01008	1.76689	1.39935	1.66625	2.0046	0.679326	1.67053	1.87297	2.02902	1.78865	7.68638	1.80435	1.94802	1.67304	nd	363	nd	5.35	5.71	1.68	25.2
MF	2024-04-15	272.691	22.3656	42.1589	0.0169272	1.1135	3.83897	2.6565	38.2633	999.067	28.2281	1.17762	0.776476	nd	1.17291	3.36642	0.0719634	0.290419	nd	701	nd	5.45	6.45	1.73	25.3
MF	2024-05-21	77.8708	20.6592	40.1702	0.0146999	0.55638	5.46007	1.35516	39.5439	414.793	20.9202	5.02407	0.674795	nd	0.124776	4.36459	0.0542556	0.157979	nd	247	10.2	5.88	7.25	1.8	27.5
MF	2024-06-10	36.0768	20.65	32.9943	0.0133636	0.276412	1.16065	0.893126	30.472	253.115	3.86987	0.695169	0.591601	nd	0.97327	2.21847	0.0491101	0.0582915	nd	670	10.4	5.3	6.75	2.71	23.6
MF	2024-07-01	16.0961	21.1258	30.4976	0.000314692	0.153822	1.58902	0.290796	34.6237	58.576	3.96038	0.766939	0.471007	0.0578892	4.47762	1.80871	0.0519112	0.0181183	nd	405	13.1	6.36	8.19	1.98	28.1
MF	2024-08-13	75.2864	171.439	120.754	0.0110142	0.20805	1.96421	0.753836	309.109	59.4151	14.9024	0.75754	1.62863	0.110904	0	2.7969	1.91281	0.142019	nd	78	0	6.51	8.09	2.14	28.9
MF	2024-09-16	67.0183	27.1522	51.8736	0.0123228	0.952037	1.54685	1.34114	49.9262	431.297	1.34114	0.372598	0.767432	0.165535	9.79775	0.988341	0.0739739	0.152513	nd	208	29.3	6.27	7.55	2.09	28.2
MF	2024-10-14	68.4962	47.3872	54.1679	nd	0.615877	2.94223	1.03832	48.2863	380.632	35.0455	0.694237	0.696303	0.336281	0.13733	2.56307	0.0565863	0.160993	nd	190	24.4	7.38	8.51	2.72	32.1
MF	2024-11-14	1020.99	35.3342	127.595	nd	nd	2.25644	20.3314	40.6708	1669.39	157.596	0.248438	0.787452	0.10599	1.80179	0	0.267173	0.0673514	nd	631	nd	4.79	5.5	2.99	24.3
NTS	2023-12-07	302.508	32.7509	43.6632	0.0204908	1.80977	1.61573	3.37581	64.6804	1034.56	51.5109	1.56498	0.476053	0.0293896	0.224599	2.53908	0.13746	0.445397	nd	610	nd	5.8	7.18	1.68	25.1
NTS	2024-01-10	1356.72	30.6224	55.9359	0.027618	3.17904	2.03583	5.96626	55.782	1966.96	82.2395	1.66098	0.623954	nd	0.773622	2.86639	0.164448	0.998422	nd	1347	nd	5.88	7.15	1.85	23.5
NTS	2024-02-13	26.4781	36.5492	36.3251	0.0133636	0.192671	0.310585	0.293707	72.5542	24.499	0.218864	0.245389	0.448322	0.0520615	0.848496	0	0.0478299	0.0272462	nd	670	nd	7.1	8.28	1.76	25.8
NTS	2024-03-19	nd	5.66904	0.859215	0.866436	1.07234	0.631873	0.973071	0.878828	0.0761481	0.989734	0.89915	1.10925	0.753225	5.73986	1.12782	0.931529	0.942611	nd	651	nd	6.39	7.72	1.71	23.8
NTS	2024-04-15	375.5	37.0813	56.6462	0.0173726	1.22919	2.20366	3.67956	85.9855	1450.91	117.208	0.91558	0.647063	nd	0.823533	2.97803	0.170415	0.445135	nd	764	nd	6.35	7.64	2	23.5
NTS	2024-05-21	253.153	24.6775	42.3027	0.0160363	0.910522	2.38177	1.86886	66.669	602.843	27.7632	11.2047	0.531516	nd	1.3476	2.36923	0.121804	0.208282	nd	444	nd	7.05	9.12	1.96	26.8
NTS	2024-06-10	32.0843	26.9691	32.4232	0.0223636	0.319547	2.24684	0.656913	53.5848	179.953	3.1451	0.943307	0.41263	0.0800246	0.522011	1.71368	0.09394	0.0388556	nd	405	nd	6.33	7.73	2.05	21.9
NTS	2024-07-15	117.416	29.33	31.3367	nd	0.261742	1.27475	0.685174	59.4431	205.677	1.48528	0.491357	0.394717	0.145028	5.51091	1.28911	0.142592	0.0228256	nd	340	nd	8.03	9.66	1.98	27.7
NTS	2024-08-13	134.024	29.7516	29.8106	nd	0.319193	1.47231	1.04218	52.6292	278.028	6.19354	0.473495	0.451105	0.0396084	7.61038	2.19417	0.104671	0.045385	nd	215	nd	7.9	9.15	2.12	26.3
NTS	2024-09-16	98.6451	34.2127	48.3728	0.014917	0.482784	1.6459	1.65806	85.5378	509.637	1.65806	0.388711	0.573845	0.122881	13.8369	1.3188	0.168246	0.184576	nd	308	nd	7.45	8.79	1.9	25.1
NTS	2024-10-14	82.7044	38.2525	43.7774	0.0566907	0.447469	2.55908	1.257	71.7208	386.433	24.5675	1.52426	0.550241	0.0544322	0.206686	1.54425	0.132639	0.170122	0.0191791	351	nd	8.08	9.24	1.95	26.9
NTS	2024-11-14	722.103	54.793	92.0989	nd	nd	3.14245	29.427	84.6628	1241.6	208.902	0	1.31436	0.173208	2.13476	0.246836	0.344558	nd	nd	949	nd	8.54	10	3.14	40.2
NTA	2023-12-07	1664.63	187.527	131.039	0.0169272	3.17513	3.02636	5.91859	241.71	1760.11	107.535	0.974207	0.522272	nd	nd	3.10018	0.691865	1.81233	nd	107	nd	32.2	35.3	2.36	190
NTA	2024-01-10	1136.17	177.778	188.184	0.0231635	1.74554	1.9682	4.023	384.141	964.07	78.1717	1.99098	1.28489	0.146948	nd	2.9036	4.00114	0.925702	nd	47.2	nd	45.9	40.6	4.49	286
NTA	2024-02-13	0	118.584	39.1883	0.0195999	0.26009	0.821259	1.03434	135.08	0.137153	0.264729	0.197491	1.16934	0.0277101	2.44565	0.0791936	0.206418	0.0757136	nd	870	13.8	8.43	9.55	1.97	286
NTA	2024-03-19	836.725	203.061	124.229	0.0231635	1.95173	2.43297	3.56327	225.248	1018.78	62.5486	3.93913	0.550004	3.49344	nd	2.103	0.835056	1.33452	nd	109	nd	33.3	36.8	1.45	229
NTA	2024-04-15	210.358	193.531	156.584	0.0218271	0.932878	2.3218	2.46131	371.706	521.175	86.3387	0.75083	1.858	0.196491	nd	3.65174	2.49278	0.635363	nd	26.8	nd	49.1	39.7	3.65	384
NTA	2024-05-21	533.47	215.868	120.658	0.00890904	1.47938	3.23737	2.81224	219.426	784.938	108.283	4.11155	0.563869	0.11336	nd	2.42935	0.626483	1.3644	0.0168608	38.5	nd	41	44.6	1.3	258
NTA	2024-06-10	47.6268	193.035	104.126	0.00846358	0.142995	0.980551	0.943903	257.753	54.0862	6.72543	0.262183	1.76094	nd	nd	0.832022	1.93424	0.179986	nd	59	nd	38.9	30.7	3.9	292
NTA	2024-07-15	31.7895	197.233	63.8076	nd	0.121339	1.55389	0.327797	161.266	29.8083	3.46333	0.278233	0.46769	0.165137	1.86976	0.329138	0.610084	0.0721188	nd	39.7	nd	39.6	42.8	1.15	268
NTA	2024-08-13	73.0174	24.3373	38.0716	nd	0.227916	0.906974	0.636909	39.9718	227.308	5.93983	0.379141	0.484274	0.0536237	1.55814	0.658284	0.0702249	0.0453849	nd	28.9	18.8	45.9	35.8	3.14	335
NTA	2024-09-16	231.674	202.181	186.35	0.00972851	0.711448	2.29222	2.22919	434.504	342.69	2.22919	0.545608	2.3507	0.181783	20.7154	1.65685	2.50024	0.635425	nd	173	17.6	42.5	32.7	3.56	401
NTA	2024-10-14	197.277	174.619	170.002	0.0845186	0.646902	4.05967	1.59153	403.865	233.707	73.016	2.0087	1.89796	0.231427	4.54587	5.1242	4.46777	0.502259	nd	17.1	11.7	58	46.1	5.83	554
NTA	2024-11-14	2032.95	122.715	281.411	0.186331	0	5.0738	33.7997	371.206	2159.63	539.244	0.440642	2.31956	0.211243	4.62429	5.45154	1.72463	5.30992	nd	17.1	11.7	58	46.1	5.83	554
MH	2023-12-07	1173.07	199.957	157.285	0.0302907	2.37761	2.73047	3.6741	822.961	1076.97	29.5898	10.575	0.471432	nd	nd	7.3479	2.34848	0.744106	nd	nd	nd	87	91	3.23	339
MH	2024-01-10	123.328	191.897	233.238	0.0400907	14.6024	7.44733	23.4047	753.342	18.3	239.397	5.1787	0.531516	nd	nd	16.9023	2.46005	6.18459	nd	18.3	nd	87	89	2.47	331
MH	2024-02-13	nd	227.942	37.5674	0.0169272	0.122415	0.0378982	0.237272	283.565	nd	0.143227	0.139779	0.392859	0.136032	nd	nd	1.34679	0.0590774	nd	nd	21.6	73	75	1.92	552
MH	2024-03-19	5.17359	0.0366723	8.7763	nd	0.205163	8.62822	8.98465	8.78662	8.66398	8.90091	7.88341	6.91454	7.43876	9.08395	7.19159	7.84702	9.07694	0.112037	nd	23.6	86	76	1.99	256
MH	2024-04-15
MH	2024-05-21
MH	2024-06-10
MH	2024-07-15
MH	2024-08-13	54.7806	176.177	87.6237	0.0129024	0.230332	2.08719	0.950272	433.18	47.1129	32.4097	0.839847	0.961918	0.240698	nd	2.7812	2.31542	0.474853	nd	13.2	15.4	83	61	3.43	317
MH	2024-09-16	47.8105	218.124	144.453	0.0116742	0.573816	1.99828	1.28602	758.783	48.1207	1.28602	0.239844	0.891881	0.217328	19.3956	1.45069	3.01809	0.342943	nd	nd	nd	78	56	2.73	274
MH	2024-10-14	1835.6	216.314	177.992	0.0440563	5.95862	7.05873	8.49335	667.931	2582.54	260.42	4.63145	1.14335	0.0770848	2.62123	9.97366	3.15587	3.87868	nd	12.3	nd	89	61	3.5	400
MH	2024-11-14	nd	166.389	94.3809	nd	nd	3.08435	59.8638	466.553	67.0622	8.71313	nd	0.385454	0.201231	2.18763	nd	1.28334	nd	nd	nd	nd	54	51	1.68	179
PB	2023-12-07	650.325	38.8612	46.1656	0.013809	1.47547	1.40728	2.63761	75.7559	873.417	40.4964	4.90824	0.457566	nd	2.4207	1.96178	0.189793	0.377798	nd	444	nd	7.02	7.98	1.64	29.1
PB	2024-01-10	1713.44	32.8702	62.0443	0.0102454	3.87617	2.66037	6.42262	64.1822	2143.45	89.7811	7.99698	0.748745	nd	nd	2.81104	0.204944	1.05372	nd	1273	nd	6.34	7.6	1.95	25.8
PB	2024-02-12	538.964	37.2006	51.9687	0.0440998	1.49286	2.10331	2.79565	78.7194	928.316	41.6387	1.30856	0.563869	0.40306	nd	3.77484	0.302159	0.399807	nd	597	13.4	7.58	8.55	1.82	33.6
PB	2024-03-19	477.285	40.3751	48.8813	0.0347453	1.45986	2.7506	2.81664	76.5857	860.943	47.1399	1.14744	0.51765	nd	0.349378	5.88961	0.206659	0.377012	nd	615	nd	7.55	8.52	1.78	29.5
PB	2024-04-15	578.5	28.916	48.157	0.0209362	1.63304	2.41791	3.20642	71.0626	1053.89	56.2974	1.51373	0.596223	0.0319086	3.31911	3.98956	0.200183	0.49256	nd	673	12.4	7.41	8.92	1.99	29.4
PB	2024-05-21	312.728	28.5674	45.859	0.0231635	1.09789	4.36109	2.14294	73.2253	687.298	40.756	5.37054	0.457566	0.0193131	1.3476	3.15362	0.163819	0.335484	nd	464	nd	7.87	10.1	2.06	31.3
PB	2024-06-10	32.7146	31.5032	34.1575	0.00890903	0.210768	0.839049	0.716882	58.7149	187.527	2.44223	0.58456	0.46681	nd	2.1961	1.38067	0.149178	0.0513489	nd	363	10.3	7.39	8.74	2.01	27.2
PB	2024-07-15	87.885	35.9434	35.1212	nd	0.266574	1.06569	0.552629	67.5555	145.182	1.60131	0.228214	0.480957	0.11395	4.18238	1.21974	0.187763	0.0252236	nd	446	19.4	9.12	10.6	2.01	36.2
PB	2024-08-13	87.7655	33.9249	34.6298	0.00125877	0.310601	1.22193	0.716833	61.0541	199.018	12.4361	0.81413	0.72973	0.772077	5.70776	1.45925	0.155722	0.0491152	nd	62	nd	8.01	9.74	1.98	31
PB	2024-09-16	123.793	41.9291	56.1662	0.0142685	0.522881	2.10291	1.5171	100.605	454.192	1.5171	0.527603	0.774346	0.104602	26.6341	1.6144	0.197492	0.243936	nd	194	nd	8.12	9.22	1.79	34.2
PB	2024-10-14	162.744	39.117	47.6491	nd	0.945351	2.16272	1.11155	65.8905	340.295	57.6676	1.38304	0.69571	0.0975125	nd	10.0083	0.23461	0.225641	nd	138	28.3	9.54	10.6	2.08	37.5
PB	2024-11-14	1594.3	79.6756	167.76	nd	nd	3.96137	33.4984	146.933	1478.05	267.745	nd	1.51266	0.10718	3.31511	2.30459	0.916036	2.34283	nd	684	nd	15.4	13.9	3.22	92
EM	2023-12-07	45.3358	70.1862	0.0116137	1.37319	3.82931	3.82771	3.75955	1.18906	1.46306	0.183707	2.20266	6.5839	0.165072	0.716753	234.11	0.174861	1.21533	nd	35.2	nd	17.7	19.9	4.28	88
EM	2024-01-10	668.693	70.3877	84.3696	0.0124727	2.58985	1.71511	4.39459	134.81	1211.12	128.797	1.16371	1.69624	0.14107	0.8984	2.26808	0.242035	0.768738	nd	16.9	nd	16.1	18.4	4.52	78
EM	2024-02-06	5.33035	75.7556	52.7782	0.00311816	0.361927	0.670321	0.944532	116.717	1.84542	0.109432	0.0646254	0.95673	0.130154	0.0998214	0.228994	0.281859	0.111737	nd	53	nd	15.6	17	4.45	79
EM	2024-03-20	694.79	81.5825	83.27	0.0632543	3.2841	2.36219	5.16053	136.161	1347.11	71.9046	2.16094	1.58069	0.0092367	0.124778	4.90282	0.390856	1.01677	0.398897	19.2	nd	16.7	18.2	4.85	80
EM	2024-04-15	462.307	73.6084	76.1063	0.0195999	2.16857	2.96214	3.86681	135.489	924.475	55.0244	1.07922	1.38195	1.1605	nd	3.5983	0.3874	0.711614	nd	0	nd	17.8	19	5.51	87
EM	2024-05-21	403.987	74.2232	79.1238	0.0151454	1.91376	6.15535	3.9976	139.538	1018.34	110.158	5.83925	1.33111	0.0243514	0.449199	5.04406	0.308611	0.749478	nd	13.1	nd	19.1	20.9	5.67	96
EM	2024-06-10	28.7604	63.5539	38.7829	0.104259	0.535087	2.32538	1.478	105.236	302.453	34.5829	0.838229	0.919371	0.311677	nd	4.7904	0.224284	0.396621	nd	23.9	nd	17.5	18.8	5.31	92
EM	2024-07-15	21.2217	68.8665	46.323	nd	0.205902	5.10922	0.993185	124.249	19.6176	1.94556	0.305579	0.875676	0.211449	1.26291	3.29036	0.237752	0.146016	nd	10.7	nd	19.9	20.9	5.94	97
EM	2024-08-13	41.8451	63.4574	45.599	nd	0.276238	1.6396	1.11041	111.828	72.4023	8.66378	0.805361	0.779484	0.212058	2.98507	2.02597	0.20968	0.167511	nd	14.5	nd	18.8	20.6	6.14	101
EM	2024-09-16	206.187	82.7744	77.1167	0.0142685	1.23436	3.14465	3.606	179.424	641.536	3.606	0.785667	1.15461	0.256934	27.8339	2.55427	0.32734	0.776904	nd	20.2	nd	18.5	19.7	5.76	97
EM	2024-10-14	292.951	68.9748	54.6461	0.00416355	1.49643	3.18238	2.57882	116.648	740.464	85.5917	2.45799	1.45789	0.23242	2.08539	2.38925	0.379842	0.8627	nd	30.9	nd	16.9	19.4	6.54	80
EM	2024-11-14	331.058	68.6358	92.3315	nd	nd	4.09347	15.7721	133.204	1006.23	176.779	nd	1.58992	0.22144	1.73037	nd	0.228536	nd	nd	684	nd	15.4	13.9	3.22	92
ON	2023-12-07	42.9075	69.3657	0.0224531	2.04857	4.24857	6.41514	1.28767	1.61212	1.094	0.0712561	6.6814	6.36735	0.280581	1.10588	426.575	0.046466	0.289232	nd	714	65	10.8	12.6	2.11	47
ON	2024-01-10	1891.98	40.687	76.3915	0.0164817	5.04266	4.64601	9.14031	73.4746	1231	204.955	1.73502	0.730257	nd	3.74336	6.05757	0.243702	2.00551	0.0142713	1231	76	7.99	9.01	2.29	33.9
ON	2024-02-13	2.45613	43.8799	42.931	0.0115817	0.201897	0.385156	0.364409	88.8769	6.56651	0.0844877	0.116304	0.462188	0.0209925	0.449207	nd	0.0674943	0.0248884	nd	1116	47.2	9.42	10.5	2.01	35.8
ON	2024-03-19	2.29936	2.78871	0.809423	0.631675	0.790945	0.934492	0.8707	0.858379	3.02423	0.876278	0.729308	0.63782	0.576047	5.66496	1.55342	0.686194	0.747018	nd	565	17.1	9.4	11	2.08	39.6
ON	2024-04-15	652.889	36.8611	56.2101	0.00935449	2.20016	11.6345	4.73724	84.1952	1688.45	88.5838	1.24969	0.559247	nd	0.524066	8.51326	0.223888	0.760877	nd	625	27.5	9.12	10.3	2.24	36.1
ON	2024-05-21	536.173	36.852	56.6183	0.0164817	2.14905	2.97597	4.00663	90.1197	1375.7	90.2343	4.09495	0.647063	nd	1.99645	2.48088	0.253948	0.824684	nd	381	11.9	10.2	12.5	2.31	40.5
ON	2024-06-10	114.581	34.6684	37.5745	0.0164817	0.421895	1.66939	1.06287	53.7782	285.434	4.13786	4.89152	0.513029	nd	1.82176	1.36922	0.120088	0.118549	0.0326861	417	26.7	8.77	9.83	2.31	35.1
ON	2024-07-15	140.063	43.4418	39.5029	0.0645124	0.453423	2.20547	0.812089	81.1722	182.426	4.34517	1.27629	0.51081	0.129794	3.08347	3.17386	0.291521	0.0940573	nd	177	16.5	11.5	13	2.55	47.8
ON	2024-08-13	281.209	40.0992	43.7525	nd	0.624705	1.96868	1.32557	81.2286	369.112	16.9671	0.868012	0.626904	0.13345	1.34492	1.63136	0.204467	0.174883	nd	152	17.1	10.2	11.8	2.62	39.9
ON	2024-09-16	198.104	50.2457	60.9432	0.0175113	1.25603	3.58599	2.68513	116.894	727.327	2.68513	0.660754	0.739777	0.282324	23.2348	3.48658	0.268345	0.538362	nd	185	11.4	10.1	11.3	2.44	42.9
ON	2024-10-14	241.488	53.0578	62.5498	0.0416624	1.47181	2.0208	2.72125	110.821	1442.14	122.507	1.47908	1.00899	0.165954	0.837317	6.60087	0.313341	0.655861	nd	492	54	12.3	13.4	3.41	52
ON	2024-11-14	362.292	53.9457	77.2318	nd	nd	2.82565	26.1542	93.4242	1502.56	121.534	nd	0.85675	0.162294	0.956556	nd	0.259885	nd	nd	516	nd	10.8	11.5	2.9	45.5
MP	2023-12-07	1165.6	42.1366	71.1619	0.0641452	3.77429	3.84801	7.2636	85.6673	2507.37	158.675	2.93612	0.721014	nd	1.04814	4.99921	0.246264	1.36807	nd	830	100	10.7	13	2.46	43.2
MP	2024-01-10	2205.53	40.8889	76.5781	0.0227181	5.87483	4.04496	10.0006	73.076	1342	154.438	1.74804	0.804208	nd	1.67203	5.10896	0.25767	1.95348	nd	1342	36.2	8.01	9.39	2.26	34.7
MP	2024-02-06	7.76908	47.7792	46.2197	0.00801813	0.201187	0.386251	0.416439	93.0833	14.217	0.123915	0.0871532	0.439078	0.0738938	nd	nd	0.0820376	0.0374636	nd	968	57	11.3	12.5	2.47	46.5
MP	2024-03-19	556.246	49.9996	60.0604	0.0316271	2.27008	3.62752	4.93502	95.8781	1759.2	95.4342	7.54498	0.781098	nd	0.873451	6.02131	0.270767	0.719606	nd	520	28.1	9.76	11.3	2.4	40.5
MP	2024-04-15	805.525	39.0631	61.8015	0.0293998	2.63457	2.64819	5.94106	87.3322	2210.82	131.865	5.86139	0.767233	0.231759	1.92159	3.72522	0.25216	1.0165	nd	676	33.3	9.32	10.5	2.25	37.3
MP	2024-05-21	422.572	39.1456	56.7572	0.0129181	1.72744	2.57823	3.77445	91.4888	1355.66	99.0711	12.4272	0.845805	nd	3.59362	3.28149	0.237685	0.671261	nd	386	33.6	10.3	12.4	2.8	42.2
MP	2024-06-06	97.6105	34.8519	36.6736	0.0164817	0.37896	0.96235	0.943693	53.0957	216.494	3.73306	1.19495	0.526894	nd	0.748666	0.912172	0.108274	0.107021	nd	457	25.4	8.85	10.4	2.74	33.3
MP	2024-07-15	188.008	44.0829	41.4839	0.0374485	0.512753	2.52087	0.990515	85.1544	261.586	4.04959	0.465724	0.653439	0.169403	2.70624	2.34533	0.298868	0.117327	nd	235	36.8	11.7	13.6	3.19	50
MP	2024-08-13	155.415	41.4232	41.2881	nd	0.409932	1.63835	1.15248	79.2639	355.18	17.0352	0.483505	0.471007	0.0481394	1.85337	1.64379	0.183569	0.11937	nd	163	22.6	10.3	12	3.07	42.9
MP	2024-09-16	160.121	50.1481	63.282	0.0136199	1.07558	2.44534	2.42068	120.608	751.743	2.42068	0.659014	0.864226	0.198032	27.9138	2.52244	0.245463	0.406855	nd	188	25.9	9.97	11.3	2.88	42.1
MP	2024-10-14	344.612	71.7356	68.2008	0.0550294	1.6897	6.32088	3.34797	107.553	1540.87	122.704	3.45725	0.831013	0.0778507	1.06535	4.40459	0.349856	0.827637	nd	389	19.1	12.5	13.5	3	54
MP	2024-11-14	248.857	54.3261	77.8189	nd	nd	0.735945	24.9176	89.6483	2009.89	130.678	nd	1.07984	0.119035	0.842894	nd	0.228071	nd	nd	611	28.2	10.1	10.8	3.23	43.9
WP	2023-12-07	428.064	15.6594	30.1013	0.0766179	3.42182	2.56111	2.99547	41.496	698.276	53.4321	2.18575	0.425213	0.00335881	nd	3.16411	0.111753	0.494525	nd	903	67	6.42	7.47	2.16	28.3
WP	2024-01-10	435.55	40.1549	68.7546	0.0873088	3.83783	3.73667	7.23714	73.7535	2316.51	100.777	2.77175	0.88278	nd	1.84672	5.3065	0.206514	1.20073	nd	1330	98	8.05	9.28	2.54	32.7
WP	2024-02-09	356.307	46.9351	66.6357	0.164818	1.30123	2.92942	4.58523	101.394	1774.11	142.271	4.77001	0.813451	0.167941	nd	6.70845	0.307306	0.516273	nd	1060	112	9.82	10.8	2.61	36.8
WP	2024-03-20	320.049	42.1275	56.8199	0.0636998	1.50031	2.53455	3.79859	95.238	1364.28	105.152	3.64126	0.80883	1.37631	3.0945	2.82726	0.266997	0.459153	nd	674	145	10.1	11.7	2.33	39.7
WP	2024-04-15	311.821	29.0536	49.0855	0.0124727	1.68521	2.39395	3.1487	71.185	1079.25	59.0016	0.773486	0.63782	nd	1.67203	2.71753	0.192041	0.508019	nd	901	108	9.43	11.2	2.46	39.2
WP	2024-05-21	37.9099	39.2267	40.485	0.0226786	0.269609	2.06544	1.01019	75.4774	372.545	24.9133	0.873242	0.532076	0.281592	nd	1.76914	0.219257	0.117187	nd	546	110	10.6	12.7	2.82	42.9
WP	2024-06-11	35.1187	41.0632	42.4336	0.00890903	0.248735	1.09879	1.33229	72.9542	462.502	9.38736	5.64878	0.577735	nd	1.32265	1.16312	0.172397	0.0961487	nd	613	77	9.17	10.5	2.71	38
WP	2024-07-15	57.5401	41.7677	39.7268	0.00125877	0.200802	1.18763	0.880336	82.3664	295.097	5.99573	0.278778	0.424569	0.4619	2.73905	1.02343	0.224026	0.0572863	nd	443	139	10.8	12.3	2.73	52
WP	2024-08-13	168.215	43.4181	46.0823	0.00755261	0.485907	2.24994	1.5858	88.2778	562.135	16.4832	0.839985	0.610319	0.119435	4.13318	2.73734	0.187565	0.106847	nd	484	63	11	12.7	3.28	45.8
WP	2024-09-16	110.728	55.0042	72.0756	0.0175113	0.585737	1.78601	3.07572	134.045	1060.32	3.07572	0.710083	0.822743	0.176706	26.7141	1.08081	0.300153	0.426786	nd	402	128	10.7	11.9	2.98	45.3
WP	2024-10-14	76.8281	50.7418	63.9807	0.00701619	0.621598	2.02717	1.99821	96.4433	957.199	117.111	1.61028	0.778686	0.168721	1.42335	8.11691	0.226259	0.332292	nd	615	117	12.9	13.74	3.43	54
WP	2024-11-14	nd	4.25185	0.557927	nd	nd	nd	3.55076	0	1.43054	0.907823	nd	0.725122	0.0815037	0.797601	nd	0.211228	nd	nd	582	55	10.9	12.4	2.89	44.6
																				300	150	30	32	50	200
	Guideline Limits	200	2400	1300	3	50	2000	70	4000	300	100	10	10	20	40	3000	30	50	6	2000	80	50	75		200

## Sheet: Stats 1
Segment	Site Name	Sample Date	Al (mg/L)	B (mg/L)	Ba (mg/L)	Cd (mg/L)	Cr (mg/L)	Cu (mg/L)	Ni (µg/L)	Sr (µg/L)	Fe (ug/L)	Mn (µg/L)	Pb (µg/L)	As (µg/L)	Sb (µg/L)	Se (µg/L)	Zn (µg/L)	U (µg/L)	Co (µg/L)	Hg (µg/L)
S1	Nkandla (NKA)	MIN	3.18775	8.43043	19.4793	0	1.0063	0.660742	0.285028	37.1027	17.3761	0.994561	0.0810038	0.278623	0	0	1.49465	0.0609233	0.031045	0
Rural	28o32’56.64’’S	MAX	2463.22	43.4853	259.489	0.0804751	6.27497	5.02034	21.7392	99.4298	2155.11	712.869	7.35574	1.24757	0.514054	9.35785	29.041	0.753783	2.46156	0
	31o9’33.51”E	AVERAGE	620.985	19.0043	55.0594	0.025024	2.01199	2.83691	4.58426	56.7971	775.865	102.709	2.26186	0.469273	0.12118	2.74294	9.46948	0.198664	0.636959	0
		STDEV	863.081	10.9142	65.1621	0.0223198	2.4176	1.27683	6.08399	22.1774	836.998	198.453	2.17315	0.259954	0.17325	2.90838	9.19056	0.181865	0.759769	0
		MEDIAN	176.639	15.643	39.701	0.0224953	0.933938	2.7364	2.25414	46.3696	503.99	38.9463	1.67888	0.390548	0.0406669	1.66724	5.57706	0.149067	0.379981	0
	Gouderetrouw dam upstream (GDU)	MIN	4.51163	8.25613	16.3502	0	0.179543	0.316879	0.178667	29.4103	5.97952	0.366116	0.106193	0.20565	0	0.898397	0.144075	0.0217404	0.00364141	0
	28o46’22.66’’S	MAX	1985.21	80.7475	139.837	0.103839	3.56417	69.9232	38.7711	104.396	3893.79	633.21	58.9728	1.87205	2.08705	9.75776	59.4665	0.687017	6.65364	0
	31o22’5.42”E	AVERAGE	462.11	31.0981	41.9387	0.0181806	1.16647	9.6428	4.42365	56.2964	566.496	69.6598	6.51029	0.513347	0.286068	2.66473	11.4306	0.109277	0.787282	0
		STDEV	693.667	26.4121	34.0475	0.0288594	1.15791	20.7195	10.8674	26.2089	1104.26	179.091	16.6368	0.458054	0.573939	3.455	21.8912	0.184096	1.86763	0
		MEDIAN	106.215	17.5326	29.4882	0.0102454	0.629937	1.56853	1.02573	44.6487	122.642	8.58262	1.0334	0.370344	0.124634	1.5242	1.58999	0.0540382	0.182592	0
	Gouderetrouw dam surface (GDS)	MIN	33.6728	14.7236	27.8518	0	0	0.427574	0.643658	36.5128	138.406	0.761205	0	0.338438	0	0	0.594435	0.00582152	0	0
	28o46’12.79’’S	MAX	1190.81	24.1162	46.5684	0.0271726	2.07523	6.98688	27.7865	53.5503	880.256	32.1094	5.93527	0.568491	0.362754	8.39807	5.24447	0.120967	0.714496	0
	31o28’1.82”E	AVERAGE	341.763	19.0903	36.7681	0.0126091	0.791833	2.26275	3.73692	45.8961	383.444	12.4524	1.78153	0.450572	0.0849147	2.30389	2.51897	0.0427447	0.179441	0
		STDEV	366.13	3.1157	6.38354	0.00968849	0.586887	1.64445	7.62049	4.61394	236.995	11.6187	1.90749	0.0766172	0.114934	2.13628	1.37219	0.0306206	0.226362	0
		MEDIAN	262.695	18.8459	37.9284	0.0140317	0.683547	1.89711	1.25848	46.49	309.194	10.2375	0.975308	0.469914	0.0216323	1.70946	2.7042	0.0327923	0.0866736	0
S2	R66 bridge (RB)	MIN	2.45621	3.63296	0.601107	0	0	0.554077	0.494803	0.705322	1.21902	0.679938	0	0.31511	0	0	0	0.0405584	0	0
Agricultural	28o45’19.74’’S	MAX	1318.29	56.1116	65.6555	0.491792	3.18223	4.62202	28.0636	99.9732	1255.62	69.4264	13.7229	0.980756	0.366954	7.99816	7.07112	0.624377	1.20139	0
	31o31’34.80”E	AVERAGE	392.549	22.8432	38.3259	stat	1.06169	2.26825	4.15955	52.4949	533.485	32.3704	3.25317	0.488932	0.114378	2.22644	2.67727	0.134105	0.310604	0
		STDEV	399.276	12.446	15.9582	0.138146	0.946216	1.22796	7.64957	21.89	383.795	27.3052	4.25608	0.176512	0.122155	2.50464	2.17938	0.173427	0.344917	0
		MEDIAN	200.805	21.3131	40.9624	0.0151454	0.752352	1.93249	1.87177	52.0833	431.908	36.7113	1.12097	0.422902	0.0674338	0.758189	2.29352	0.070997	0.221567	0
	Mfule River (MF)	MIN	0	0	1.92536	0.000314692	0	1.16065	0.290796	2.0046	0.679326	1.34114	0.248438	0.471007	0	0	0	0.0491101	0.0181183	0
	28o45’19.74’’S	MAX	1173.44	171.439	127.595	2.01008	2.62073	5.46007	20.3314	309.109	2297.79	157.596	5.02407	2.02902	1.78865	9.79775	4.36459	1.94802	1.67304	0
	31o39’6.17”E	AVERAGE	286.564	38.5496	55.4937	0.184199	0.8532	2.45576	3.48592	61.375	694.848	32.8435	1.40653	0.953786	0.222867	2.79656	2.35659	0.40787	0.349094	0
		STDEV	396.573	43.3738	35.6776	0.575584	0.752954	1.27307	5.5369	79.1493	702.353	42.8475	1.33465	0.450025	0.502947	3.14014	1.1812	0.714099	0.468245	0
		MEDIAN	76.5786	29.2497	50.1868	0.0140317	0.719907	2.11032	1.51071	42.3519	423.045	24.5742	0.76224	0.781964	0.0819395	1.48735	2.39077	0.0826683	0.159486	0
	Ntshentshelo (NTS)	MIN	0	5.66904	0.859215	0	0	0.310585	0.293707	0.878828	0.0761481	0.218864	0	0.394717	0	0.206686	0	0.0478299	0	0
	28o43’7.30’’S	MAX	1356.72	54.793	92.0989	0.866436	3.17904	3.14245	29.427	85.9855	1966.96	208.902	11.2047	1.31436	0.753225	13.8369	2.97803	0.931529	0.998422	0.0191791
	31o39’24.37”E	AVERAGE	291.778	30.7768	42.796	0.0879408	0.852023	1.7934	4.2403	62.844	656.764	43.8235	1.69266	0.627755	0.120822	3.29828	1.68228	0.213344	0.294071	0.00159826
		STDEV	391.636	13.8321	21.3976	0.245647	0.899649	0.806697	8.09916	22.98	627.762	64.086	3.04377	0.28744	0.207324	4.16571	0.956028	0.237103	0.351021	0.00553654
		MEDIAN	125.72	31.6867	42.983	0.0167044	0.465127	1.84086	1.45753	65.6747	448.035	15.3805	0.907365	0.540878	0.0532469	1.09805	1.62896	0.140026	0.177349	0
	Ntambanana River (NTA)	MIN	0	24.3373	38.0716	0	0	0.821259	0.327797	39.9718	0.137153	0.264729	0.197491	0.46769	0	0	0.0791936	0.0702249	0.0453849	0
	28o42’53.57’’S	MAX	2032.95	215.868	281.411	0.186331	3.17513	5.0738	33.7997	434.504	2159.63	539.244	4.11155	2.3507	3.49344	20.7154	5.45154	4.46777	5.30992	0.0168608
	31o45’42.48”E	AVERAGE	582.974	167.539	133.638	0.0335526	0.949612	2.38959	4.94515	270.49	674.703	89.4799	1.32322	1.26913	0.401764	2.97992	2.35993	1.68008	1.07443	0.00140507
		STDEV	690.626	54.3322	69.7425	0.0529314	0.965528	1.30222	9.22852	123.23	699.476	147.986	1.40593	0.744563	0.977119	5.85057	1.7795	1.45437	1.45326	0.00486731
		MEDIAN	221.016	190.281	127.634	0.0182635	0.679175	2.30701	2.34525	249.732	431.933	67.7823	0.648219	1.22711	0.156043	0.779069	2.26618	1.27984	0.635394	0
	Mholweni River (MH)	MIN	0	0	0	0	0	0	0	0	0	0	0	0	0	0	0	0	0	0.112037
	28o44’52.68’’S	MAX	1835.6	227.942	233.238	0.0440563	14.6024	8.62822	59.8638	822.961	2582.54	260.42	10.575	6.91454	7.43876	19.3956	16.9023	7.84702	9.07694	0
	31o44’36.25”E	AVERAGE	269.98	116.403	78.4429	0.0129951	2.00587	2.75604	8.90784	349.592	320.731	48.405	2.45733	0.974412	0.692594	2.77404	3.80395	1.98125	1.7301	0.0093364
		STDEV	594.777	104.125	83.0774	0.0165929	4.33324	3.21792	17.4466	341.907	774.855	94.9143	3.69973	1.91294	2.12665	5.86222	5.45288	2.21419	3.02513	0.0323422
		MEDIAN	2.58679	171.283	62.5956	0.0058371	0.163789	2.04273	1.11814	358.373	13.482	4.99957	0.189811	0.432145	0.0385424	0	0.725343	1.83111	0.20101	0
	P230 bridge (PB)	MIN	32.7146	28.5674	34.1575	0	0	0.839049	0.552629	58.7149	145.182	1.5171	0	0.457566	0	0	1.21974	0.149178	0.0252236	0
	28o44’56.58’’S	MAX	1713.44	79.6756	167.76	0.0440998	3.87617	4.36109	33.4984	146.933	2143.45	267.745	7.99698	1.51266	0.772077	26.6341	10.0083	0.916036	2.34283	0
	31o44’42.92”E	AVERAGE	530.037	39.0736	56.5466	0.0142863	1.10762	2.25452	4.84461	78.357	779.299	54.9599	2.14859	0.66682	0.137467	4.12269	3.29728	0.25903	0.497873	0
		STDEV	567.16	13.5095	36.0437	0.0143271	1.04841	1.08894	9.16615	24.2063	592.239	72.2485	2.52364	0.292089	0.229249	7.3244	2.51706	0.21078	0.642483	0
		MEDIAN	395.007	36.572	47.903	0.0120272	1.02162	2.13302	2.39028	72.144	774.12	41.1973	1.228	0.580046	0.0647106	2.3084	2.55781	0.198838	0.356248	0
S3	Empangeni River (EM)	MIN	5.33035	63.4574	0.0116137	0	0	0.670321	0.944532	1.18906	1.46306	0.109432	0	0.779484	0.0092367	0	0	0.174861	0	0
Urban & Industrial	28o49’19.41’’S	MAX	694.79	82.7744	92.3315	1.37319	3.82931	6.15535	15.7721	179.424	1347.11	176.779	5.83925	6.5839	1.1605	27.8339	234.11	0.390856	1.21533	0.398897
	31o50’7.75”E	AVERAGE	266.872	71.8339	60.8716	0.134123	1.49129	3.09896	3.97184	119.541	607.254	56.4455	1.47527	1.6923	0.256363	3.18221	22.1002	0.282755	0.576951	0.0332414
		STDEV	251.398	6.10295	26.3089	0.39146	1.28392	1.53785	3.99331	41.8287	506.103	59.2015	1.59909	1.57134	0.29829	7.81957	66.7861	0.0749197	0.397999	0.115152
		MEDIAN	249.569	70.287	65.3762	0.0133706	1.36539	3.0534	3.68277	128.727	691	44.8037	0.958725	1.35653	0.211754	0.807576	2.92231	0.261947	0.730546	0
	Ongoye (ON)	MIN	2.29936	2.78871	0.0224531	0	0	0.385156	0.364409	0.858379	1.094	0.0712561	0	0.462188	0	0.449207	0	0.046466	0	0
	28o50’44.96’’S	MAX	1891.98	69.3657	77.2318	2.04857	5.04266	11.6345	26.1542	116.894	1688.45	204.955	6.6814	6.36735	0.576047	23.2348	426.575	0.686194	2.00551	0.0326861
	31o51’59.26”E	AVERAGE	372.204	42.1578	46.2115	0.239526	1.57176	3.43893	4.59734	73.038	734.57	54.7485	1.98186	1.13835	0.145953	3.73023	38.4535	0.248278	0.519494	0.00391311
		STDEV	519.913	15.7731	25.0391	0.596538	1.60897	3.05282	7.21845	37.2334	667.505	68.8461	2.09605	1.65405	0.17152	6.33118	122.255	0.162599	0.560715	0.00994667
		MEDIAN	219.796	42.0644	49.9813	0.0164817	1.02349	2.51556	2.00535	82.7119	548.219	10.6561	1.26299	0.642442	0.131622	1.58334	2.82737	0.248825	0.413797	0
	Mpact downstream (MP)	MIN	7.76908	34.8519	36.6736	0	0	0.386251	0.416439	53.0957	14.217	0.123915	0	0.439078	0	0	0	0.0820376	0	0
	28o50’18.48’’S	MAX	2205.53	71.7356	77.8189	0.0641452	5.87483	6.32088	24.9176	120.608	2507.37	158.675	12.4272	1.07984	0.231759	27.9138	6.02131	0.349856	1.95348	0
	31o54’22.67”E	AVERAGE	529.822	46.2984	58.4438	0.0242838	1.71244	2.64641	5.50867	88.4874	1193.75	76.6856	3.07211	0.732072	0.0765094	3.6866	2.91371	0.230057	0.61205	0
		STDEV	622.803	9.77938	14.1635	0.0203108	1.73924	1.66612	6.7679	16.7247	854.315	65.5266	3.79489	0.183992	0.0849544	7.69013	2.02072	0.0747475	0.609436	0
		MEDIAN	296.734	43.1098	60.9309	0.0195999	1.38264	2.54955	3.56121	88.4903	1348.83	97.2526	1.4715	0.774165	0.0610166	1.36869	2.90196	0.245863	0.539058	0
	Weir Pumpstation (WP)	MIN	0	4.25185	0.557927	0	0	0	3.55076	0	1.43054	0.907823	0	0.424569	0	0	0	0.111753	0	0
	28o48’4.23’’S	MAX	435.55	55.0042	72.0756	0.164818	3.83783	3.73667	7.23714	134.045	2316.51	142.271	5.64878	0.88278	1.37631	26.7141	8.11691	0.307306	1.20073	0
	31o57’20.03”	AVERAGE	194.844	37.4503	48.0616	0.0391537	1.1799	2.04756	2.34141	77.7192	911.97	53.0577	2.00862	0.669945	0.236456	3.64526	3.05122	0.218791	0.359604	0
		STDEV	164.159	14.5287	20.0515	0.049985	1.26693	0.962662	2.57747	32.9768	663.551	51.1241	1.83916	0.158286	0.384325	7.37913	2.46629	0.054247	0.330319	0
		MEDIAN	139.471	41.4154	47.5839	0.014992	0.603668	2.15769	2.49684	78.9219	827.738	39.1727	1.24176	0.681471	0.143688	1.54769	2.72743	0.215242	0.379539	0
		Guideline Limits	200	2400	1300	3	50	2000	70	4000	300	100	10	10	20	40	3000	30	50	6

## Sheet: Stats 2
	Element	Calibration range (ng mL-1)	2	LOD (ng/L)	LOQ (ng/L)
	Al	10 - 1000	0.9998	0.59	1.78
	B	10 - 1000	0.9995	0.35	1.06
	Ba	10 - 1000	0.9999	0.17	0.56
	Cd	10 - 1000	0.9999	0.13	0.44
	Cr	10 - 1000	0.9998	0.22	0.73
	Cu	10 - 1000	0.9999	0.11	0.36
	Ni	10 - 1000	0.9999	0.14	0.47
	Sr	10 - 1000	0.9998	0.18	0.58
	Fe	10 - 1000	0.9998	0.27	0.83
	Mn	10 - 1000	0.9999	0.52	1.58
	Pb	10 - 1000	0.9999	0.12	0.14
	As	10 - 1000	0.9996	0.49	1.48
	Sb	10 - 1000	0.9999	0.33	0.99
	Se	10 - 1000	0.9998	0.24	0.73
	Zn	10 - 1000	0.9997	0.19	0.56
	U	10 - 1000	0.9996	0.22	0.88
	Co	10 - 1000	0.9997	0.28	0.86
	Hg	0.1 - 50	1	0.57	1.90
	Element	Calibration range (µg mL-1)	2	LOD (µg/mL)	LOQ (µg/mL)
	Mg	5 - 60	0.9998	0.83	2.70
	Ca	5 - 60	0.9995	0.58	1.94
	Na	25 - 200	0.9999	5.46	18.2
	K	2.5 - 30	0.9999	0.41	1.36
